# Supplementary material for: A Bedaquiline, Pyrazinamide, Levofloxacin, Linezolid, and Clofazimine Second-line Regimen for Tuberculosis Displays Similar Early Bactericidal Activity as the Standard Rifampin-Based First-line Regimen
Source: J Infect Dis. 2023 Dec 7;230(2):e447–56. doi: 10.1093/infdis/jiad564 (PMC11326837; doi:10.1093/infdis/jiad564)
Supplement: jiad564_Supplementary_Data [file jiad564_supplementary_data.zip]

Archive with 2 entries (2 files):
- Supp Tables 2-12 (CLEAN) 11-20-2023.docx
- Table S1.xlsx
