# Supplementary material for: A Bedaquiline, Pyrazinamide, Levofloxacin, Linezolid, and Clofazimine Second-line Regimen for Tuberculosis Displays Similar Early Bactericidal Activity as the Standard Rifampin-Based First-line Regimen
Source: J Infect Dis. 2023 Dec 7;230(2):e447–56. doi: 10.1093/infdis/jiad564 (PMC11326837; doi:10.1093/infdis/jiad564)
Supplement: jiad564_Supplementary_Data [file jiad564_supplementary_data.zip › Table S1.xlsx]

## Sheet: DS
	Day 0 PATIENT CHARACTERISTICS																	Day 0 (PHYSICAL EXAM)																					WEEK 2 (PHSYICAL EXAM)
PID	Age	HIV status	AFB Smear	GeneXpert Detection Level	Bi-lateral disease?	Cavities present?	Chest xray interpretation:	Creatinine	Glucose Level	ALT Level	AST Level	Alkaline Phosphatase Level	Hemoglobin Level	Marital status?	Daily income?	Highest education	Gender	Dyspnea	Cough	Fever	Blood-tinged sputum	Frank hemoptysis	Pleuritic chest pain	Height	Weight	BMI	Temperature	Pulse Rate	Blood Pressure	Respiratory Rate	Pulse Oximetry	Sclera:	Throat:	Enlarged lymph nodes (submandibular, cervical, or axillary):	Lungs clear to auscultation bilaterally?	If no, describe:	Lower extremity swelling present?	Joint swelling present?	Dyspnea	Cough	Fever	Blood-tinged sputum	Frank hemoptysis	Pleuritic chest pain	Weight	Temperature	Pulse Rate	Blood Pressure	Respiratory Rate
1830004T	24	Negative	Positive +2	High	Yes	Yes	Cavity middle left lung and infiltration middle right lung	0.6	86	18	11	102	10.2	Single	166	Secondary	Female	Not Present	Grade 1	Grade 1	Not Present	Not Present	Grade 1	1.68	62	21.97	36.3	95	100/70	20	99	Anicteric	No exudates present	No	No	fine crackles upper left lung	No	No	Grade 1	Grade 1	Not Present	Not Present	Not Present	Grade 1	61	36.4	80	120/70	22
1830005T	43	Negative	Positive +2	Low	Yes	No	infiltration on both upper lungs	0.6	89	25	21	93	11.6	Married	300	None	Female	Not Present	Grade 1	Not Present	Not Present	Not Present	Not Present	1.53	36.9	15.76	37	99	120/80	23	99	Anicteric	No exudates present	No	No	fine crackles upper left	No	No	Not Present	Grade 1	Not Present	Not Present	Not Present	Not Present	39	36.8	86	130/80	26
1830006T	31	Negative	Positive +3	Low	Yes	No	hilar adenopathy bilaterally, LUL infiltrates, infiltrates in all right lobes.	0.9	85	21	21	105	10.9	Single	0	Secondary	Male	Not Present	Grade 2	Not Present	Not Present	Not Present	Grade 1	1.75	58.5	19.1	36.2	65	120/70	24	99	Anicteric	No exudates present	No	Yes		No	No	Not Present	Grade 1	Not Present	Not Present	Not Present	Not Present	58	36.1	85	120/60	25
1830008T	27	Negative	Positive +2	Medium	No	No	infiltration upper left lung	1	83	36	29	92	11.3	Married	5000	Secondary	Male	Not Present	Grade 1	Grade 1	Not Present	Not Present	Grade 1	1.82	63	19.02	36.1	105	110/60	25	99	Anicteric	No exudates present	No	Yes		No	No	Not Present	Not Present	Not Present	Not Present	Not Present	Grade 1	61	36.5	86	110/60	25
1830010T	25	Negative	Positive +2	Medium	No	Yes	infiltration 2/3 inferior left + cavities middle left	0.6	96	19	17	98	10.7	Single	150	Secondary	Female	Not Present	Grade 1	Grade 1	Not Present	Not Present	Grade 1	1.55	38.5	16.02	36	130	90/60	24	98	Anicteric	No exudates present	No	No	crackles both sides	No	No	Grade 1	Grade 1	Not Present	Not Present	Not Present	Grade 1	39	36.8	113	100/60	16
1830011T	25	Negative	Positive +3	Medium	No	No	infiltration upper right lung	0.6	84	22	21	85	11.6	Single	1500	Secondary	Male	Not Present	Grade 1	Not Present	Not Present	Not Present	Not Present	1.69	50	17.51	36.2	96	100/62	22	N/A	Anicteric	No exudates present	No	No	crackles upper right	No	No	Not Present	Grade 1	Not Present	Not Present	Not Present	Not Present	50	36	100	100/70	20
1830012T	32	Negative	Positive +2	High	Yes	Yes	Cavity upper right and infiltration on both left and right middle section	0.8	81	56	52	194	8.43	Partner	70	Primary	Male	Grade 1	Grade 1	Grade 1	Not Present	Not Present	Not Present	1.71	55	18.81	36.5	130	140/90	28	95	Anicteric	No exudates present	No	Yes		No	No	Grade 1	Grade 1	Grade 1	Not Present	Not Present	Not Present	54	36	130	120/90	24
1830013T	50	Negative	Positive +2	High	No	Yes	cavity upper right lung	0.9	99	70	94	112	8.92	Partner	170	Secondary	Female	Grade 1	Grade 1	Grade 1	Not Present	Not Present	Not Present	1.56	36	14.79	37	100	80/60	24	95	Anicteric	No exudates present	No	Yes		No	No	Not Present	Grade 1	Not Present	Not Present	Not Present	Not Present	36	37	90	80/60	24
1830015T	35	Negative	Positive +2	Low	Yes	Yes	cavern upper right and infiltrate 1/3 middle left	1	87	63	67	103	12.9	Single	0	Professional	Male	Not Present	Grade 1	Not Present	Not Present	Not Present	Not Present	1.73	57	19.05	37	60	120/70	24	99	Anicteric	Exudates present	No	No	lung murmur decreased	No	No	Not Present	Grade 1	Not Present	Not Present	Not Present	Not Present	59	36	85	110/70	20
1830017T	52	Negative	Positive +2	High	No	Yes	cavity upper left lung within infiltration 2/3 in lower left	0.7	105	25	35	100	11.6	Single	333	Secondary	Male	Grade 1	Grade 1	Grade 1	Not Present	Not Present	Not Present	1.71	55	18.81	37.2	105	110/70	24	96	Anicteric	No exudates present	No	Yes		No	No	Not Present	Grade 1	Not Present	Not Present	Not Present	Grade 1	54	37	95	120/70	20
1830018T	33	Negative	Positive +2	Medium	No	No	infiltration lower right lung	0.5	72	16	15	116	8.84	Single	0	Primary	Male	Grade 1	Grade 1	Not Present	Not Present	Not Present	Not Present	1.8	50	15.43	36	130	70/50	24	90	Icteric	Exudates present	No	No	murmur vesicular decreased at lung bottom	No	No	Grade 1	Grade 1	Not Present	Not Present	Not Present	Not Present	50	36	148	70/50	20
1830019T	25	Negative	Positive +1	Medium	Yes	No	infiltration all over left lung and upper right lung	0.8	91	23	25	125	11.1	Single	1000	Primary	Male	Grade 1	Grade 1	Grade 1	Not Present	Not Present	Not Present	1.75	65	21.22	36	108	100/60	20	97	Anicteric	No exudates present	No	No	fine crackles upper left	Yes	Yes	Grade 1	Grade 1	Not Present	Not Present	Not Present	Grade 1	65	36	100	120/70	16
1830021T	53	Negative	Positive +2	High	No	Yes	cavity upper left and infiltration 2/3 inferior left	0.7	94	24	36	102	10.8	Single	3000	Primary	Female	Grade 1	Grade 1	Not Present	Not Present	Not Present	Not Present	1.6	43	16.8	37	150	80/60	24	96	Anicteric	No exudates present	No	No	decerased murmur left base and neck 2/3 superior left	No	No	Grade 1	Grade 1	Not Present	Not Present	Not Present	Grade 1	43	36.5	110	100/70	20
1830022T	33	Negative	Positive +2	High	No	Yes	cavity upper right lung and infiltration same area	0.7	77	36	25	97	10.7	Partner	3000	Secondary	Male	Grade 1	Grade 1	Grade 1	Not Present	Not Present	Grade 1	1.78	57	17.99	37	108	100/60	24	97	Anicteric	No exudates present	No	Yes		No	No	Grade 1	Grade 1	Not Present	Not Present	Not Present	Grade 1	58	36	90	100/60	20
1830023T	23	Negative	Positive +2	Medium	No	Yes	cavity upper right lung and	0.7	80	47	23	113	11.1	Single	500	Secondary	Male	Not Present	Grade 2	Not Present	Not Present	Not Present	Not Present	1.72	60	20.28	37	110	100/70	24	97	Anicteric	No exudates present	No	Yes		No	No	Not Present	Grade 1	Not Present	Not Present	Not Present	Not Present	60	36	114	130/80	20
1830024T	33	Negative	Positive +2	Medium	No	No	infiltration over the entire right lung	0.6	126	54	53	177	9.33	Married	500	None	Female	Grade 1	Grade 1	Not Present	Not Present	Not Present	Grade 1	1.61	66	25.46	37	109	80/60	29	95	Anicteric	No exudates present	No	No	crackles 2/3 inferior	No	No	Not Present	Grade 1	Not Present	Not Present	Not Present	Not Present	64	36.1	103	120/80	20
1830028T	52	Negative	Positive +3	Medium	No	Yes	right lung upper large cavity	0.8	95	35	41	130	8.94	Single	0	Primary	Male	Grade 1	Grade 1	Not Present	Not Present	Not Present	Not Present	1.5	52	23.11	37.5	120	110/70	24	94	N/A	No exudates present	No	No	low vesicular murmur at top right lung	No	No	Grade 1	Grade 1	Not Present	Not Present	Not Present	Grade 1	55	36.3	82	100/70	20
1830030T	30	Negative	Positive +2	High	No	No	infiltrate lower lung level	0.5	66	17	24	91	11.2	Single	200	University	Female	Not Present	Grade 1	Not Present	Not Present	Not Present	Not Present	1.58	52.3	20.95	37	113	119/80	20	93	Anicteric	No exudates present	No	No	decrease vesicular murmur at lung base	No	No	Not Present	Not Present	Not Present	Not Present	Not Present	Not Present	52	36	104	100/80	24
1830031T	31	Negative	Positive +3	Medium	No	No	infiltrate upper right lung	0.8	82	70	57	124	11.4	Single	0	Primary	Male	Grade 1	Grade 1	Not Present	Not Present	Not Present	Not Present	1.63	56	21.08	36.2	100	95/60	24	95	Anicteric	No exudates present	No	No	crepitation upper right lung	No	No	Not Present		Not Present	Not Present	Not Present	Not Present	56.5	36	101	100/60	20
1830033T	22	Negative	Positive +2	Low	No	No	right infiltrate sup lobe	0.6	83	35	31	95	10.3	Single	150	Secondary	Male	Not Present	Grade 1	Not Present	Not Present	Not Present	Not Present	1.83	59.5	17.77	38.4	99	100/70	22	97	Anicteric	No exudates present	No	No	creptitations upper right lungs	No	No	Not Present	Grade 1	Not Present	Not Present	Not Present	Grade 1	62.5	36.3	64	100/60	20
1830035T	29	Negative	Negative	Medium	No	No	upper lung infiltrate	0.6	63	20	27	87	11.2	Single	0	Secondary	Male	Grade 1	Grade 1	Grade 1	Not Present	Not Present	Not Present	1.67	49	17.57	38	123	90/60	24	98	Anicteric	No exudates present	No	N/A		No	No	Grade 1	Grade 1	Not Present	Not Present	Not Present	Grade 1	50.5	36	115	90/60	20
1830036T	33	Negative	Positive +3	High	Yes	Yes	cavities right and left upper lung	0.8	79	19	18	71	13.4	Married	0	Secondary	Male	Grade 1	Grade 1	Grade 1	Not Present	Not Present	Not Present	1.56	50.5	20.75	36.2	100	110/80	24	98	Anicteric	No exudates present	No	N/A		No	No	Grade 1	Grade 1	Not Present	Not Present	Not Present	Not Present	52.4	36	67	130/80	16
1830037T	28	Negative	Positive +2	High	No	No	left lung infiltrate	0.6	67	43	20	122	10.3	Partner	1000	Secondary	Male	Grade 1	Grade 1	Not Present	Not Present	Not Present	Grade 1	1.74	60	19.82	36	85	110/70	24	98	Anicteric	No exudates present	No	N/A	N/A	N/A	N/A	Grade 1	Grade 1	Not Present	Not Present	Not Present	Grade 1	60.4	36	75	110/70	20
1830038T	19	Negative	Positive +2	Low	No	No	infiltrate Ghon focus	0.5	95	21	18	81	12.4	Single	0	Secondary	Female	Grade 1	Grade 1	Not Present	Not Present	Not Present	Not Present	1.65	66	24.24	36	65	140/90	24	98	Anicteric	No exudates present	No	Yes		No	No	Grade 1	Grade 1	Not Present	Not Present	Not Present	Not Present	64.7	36	79	140/100	20
1830039T	25	Negative	Positive +1	Very Low	No	Yes	cavity and infiltrates upper right lung	0.7	105	22	18	102	10.7	Partner	0	Secondary	Female	Not Present	Grade 1	Not Present	Not Present	Not Present	Grade 1	1.54	45.3	19.1	36	76	100/60	24	98	Anicteric	No exudates present	No	Yes		No	No
1830040T	49	Positive	Positive +2	High	Yes	Yes	bilateral infiltration, cavity upper right	0.9	89	32	22	139	8.71	Single	500	None	Female	Grade 1	Grade 2	Not Present	Not Present	Not Present	Grade 1	1.6	54	21.09	36	100	100/70	24	97	Anicteric	No exudates present	No	No	fine crackles	No	No	Grade 1	Grade 1	Not Present	Not Present	Not Present	Grade 1	49.5	36	94	110/70	20
1830041T	54	Negative	Positive +2	Medium	Yes	No	infiltration both upper lungs	0.7	99	51	43	132	11.7	Single	1000	Primary	Male	Grade 1	Grade 1	Not Present	Not Present	Not Present	Not Present	1.82	54	16.3	36	92	80/50	24	97	Anicteric	No exudates present	No	No	crackles upper left	No	No	Grade 1	Grade 1	Not Present	Not Present	Not Present	Not Present	53.7	36	112	80/50	20
1830042T	34	Negative	Positive +2	High	No	No	condensation (specify) upper right lung	0.5	84	26	28	125	8.4	Partner	50	Primary	Female	Not Present	Grade 1	Not Present	Not Present	Not Present	Grade 1	1.5	38.4	17.07	36	88	120/90	20	98	Anicteric	No exudates present	No	Yes		No	No	Not Present	Grade 1	Not Present	Not Present	Not Present	Grade 1	39	36	89	130/90	20
1830043T	18	Negative	Positive +3	High	No	No	infiltration upper left lung	0.8	105	41	58	159	10.4	Single	0	Secondary	Male	Grade 1	Grade 1	Not Present	Not Present	Not Present	Not Present	1.79	52	16.23	36	121	90/60	24	93	Anicteric	No exudates present	No	No	crackles upper left	No	No	Not Present	Grade 1	Not Present	Not Present	Not Present	Not Present	52	36	110	100/70	20
1830044T	30	Negative	Positive +2	High	No	Yes	cavity right lung upper region	0.6	72	18	19	74	9.8	Married	150	None	Female	Not Present	Grade 1	Not Present	Not Present	Not Present	Not Present	1.54	54	22.77	36	110	90/70	24	96	Anicteric	No exudates present	No	Yes		No	No	Not Present	Grade 2	Not Present	Not Present	Not Present	Not Present	53.3	36	93	100/70	24
1830046T	45	Positive		Medium			left infiltrate 50%, right infiltrate 50%, nodule and adenopathy (hilar)	1.1	96	90	34	213	9.3	Partner	2000	Secondary	Male	Grade 2	Grade 2	Not Present	Not Present	Not Present	Not Present	1.74	55	18.17	36	77	70/50	24	96	Anicteric	No exudates present	Yes	No	crackles both lungs	No	No	Grade 1	Grade 1	Grade 1	Grade 1	Grade 1	Grade 1	54.5	36	83	90/60	20
[truncated: 69 more columns]

## Sheet: DR
	Drug resistance							Day 0 PATIENT CHARACTERISTICS (SCREENING)																Day 0 (PHYSICAL EXAM)										Week 2 (PHYSICAL EXAM)								Month 1 (PHYSICAL EXAM)
PID	Rifampin	Rifabutin	Isoniazid	Ethambutol	Pyrazinamide	Streptomycin	Ethionamide	Age	HIV status	GeneXpert Detection Level	Bi-lateral disease?	Cavities present?	Chest x-ray interpretation:	Creatinine	Hemoglobin Level	Past or current 1st-line TB treatment?	Marital status?	Daily income?	Highest education	Gender	Treated for tuberculosis before?	Date treated:	Did you get better?	Dyspnea	Cough	Fever	Blood-tinged sputum	Frank hemoptysis	Pleuritic chest pain	Height	Weight	BMI	Pulse Oximetry	Dyspnea	Cough	Fever	Blood-tinged sputum	Frank hemoptysis	Pleuritic chest pain	Weight	Pulse Oximetry	Dyspnea	Cough	Fever	Blood-tinged sputum	Frank hemoptysis	Pleuritic chest pain	Weight	Pulse Oximetry
1930001T	R	R	S	S	S	S	S	33	Positive	Medium	No	No	infiltrates in the upper third of the right lung	0.6	9.6	Yes	Single	1000	None	Male	Yes	2018-01-01	Got better	Grade 2	Grade 1	Not Present	Not Present	Not Present	Grade 1	1.715	45.4	15.44	98	Grade 2	Grade 2		Not Present	Not Present	Not Present	48.86	98	Grade 2	Grade 1	Not Present	Not Present	Not Present	Grade 2	47.04	99
1930002T	R	R	R	R	R	R	S	29	Positive	Low	Yes	Yes	infiltrates in both lungs, cavities at the right lung	0.7	11	Yes	Single	1250	Secondary	Male	Yes	2019	Did not get better	Grade 2	Grade 1	Not Present	Not Present	Not Present	Not Present	1.66	40	14.52	99	Grade 1	Grade 1	Not Present	Not Present	Not Present	Not Present	40.45	999	Not Present	Grade 1	Not Present	Not Present	Not Present	Not Present		98
1930003T	R	R	R	R	R	R	R	21	Negative	High	No	No	diffuse infiltrates at the left lung	0.4	9.13	No	Single	0	Secondary	Female	No			Grade 2	Grade 2	Grade 1	Not Present	Not Present	Grade 2	1.335	38.29	21.48	95	Grade 2	Grade 2	Grade 1	Not Present	Not Present	Grade 1	35.68	97	Grade 1	Grade 2	Not Present	Not Present	Not Present	Grade 1	34.77	99
1930004T	R	S	R	R	S	R	S	29	Positive	Medium	No	Yes	infiltrates and cavities upper half of the right lung	0.9	10.9	Yes	Partner	0	Secondary	Male	Yes	1998	Got better	Not Present	Grade 1	Not Present	Not Present	Not Present	Not Present	1.65	50.6	18.59	99	Not Present	Grade 1	Not Present	Not Present	Not Present	Not Present	51.3	99	Not Present	Not Present	Not Present	Not Present	Not Present	Not Present	50.9	99
1930006T	R	R	R	R	S	S	S	27	Negative	Medium	Yes	No	infiltrates at both lungs	0.7	10.1	Yes	Partner	2500	Secondary	Male	Yes	2019-05-03	Did not get better	Grade 2	Grade 1	Not Present	Not Present	Not Present	Grade 2	1.78	56.59	17.86	99	Grade 2	Grade 1	Grade 1	Not Present	Not Present	Grade 2	55.9	98	Grade 1	Grade 1	Not Present	Not Present	Not Present	Grade 1	55.4	99
1930007T	R	R	R	R	R	S	R	28	Negative	High	Yes	No	infiltrates in 1/3 upper of both lungs	0.7	12.3	Yes	Single	0	Professional	Male	Yes	2015-03-01	Got better	Grade 2	Grade 2	Not Present	Not Present	Not Present	Not Present	1.68	47.27	16.75	97	Grade 1	Grade 1	Not Present	Not Present	Not Present	Not Present	47.7	97	Not Present	Grade 1	Not Present	Grade 2	Grade 2	Not Present	41.36	98
1930009T	R	I	R	R	R	R	S	37	Negative	Medium	No	No	infiltrates at the 2/3 upper left lung	1.1	11.5	Yes	Single	125	Primary	Male	Yes	2016-01-01	Got better	Grade 1	Grade 1	Not Present	Not Present	Not Present	Grade 1	1.8	65.45	20.2006	97	Not Present	Not Present	Not Present	Not Present	Not Present	Not Present	66.8	99	Grade 2	Not Present	Not Present	Not Present	Not Present	Not Present	67.84	97
1930011T	R	R	R	R	S	S	S	48	Negative	Medium	Yes	No	infiltrates in both lungs	0.7	10.3	No	Partner	500	Primary	Male	No			Grade 2	Grade 2	Grade 1	Grade 1	Not Present	Grade 1	1.7	49.54	17.14	98	Not Present	Grade 1	Not Present	Not Present	Not Present	Not Present	51.5	99	Grade 1	Grade 1	Not Present	Grade 1	Not Present	Grade 1	53.7	99
1930012T	R	R	R	R	R	S	S	26	Negative	High	Yes	No	infiltrates at the right lung few infiltrates at the left lung	0.6	11.4	No	Partner	50	Primary	Female	No			Grade 2	Grade 1	Not Present	Not Present	Not Present	Not Present	1.56	56.36	23.16	99	Grade 1	Grade 1		Not Present	Not Present	Grade 1	58.4	99	Not Present	Grade 1	Not Present	Not Present	Not Present	Not Present	56.5	99
1930014T	R	R	R	S	S	S	S	28	Negative	High	Yes	Yes	cavities in both upper lungs also infiltrates in both lungs	0.7	11.2	Yes	Partner	500	Secondary	Male	Yes	2019-01-01	Got worse	Grade 2	Grade 1	Grade 1	Not Present	Not Present	Grade 1	1.7	44.4	15.36	97	Grade 1	Grade 1	Not Present	Not Present	Not Present	Grade 1	45.22	99	Grade 1	Grade 1	Not Present	Not Present	Not Present	Grade 1	44.4	98
1930015T	R	R	R	R	S	S	S	23	Negative	High	No	No	infiltrate at left lung	0.5	10.6	Yes	Single	250	Primary	Female	Yes	2019-08-02	Did not get better	Grade 1	Grade 1	Not Present	Not Present	Not Present	Grade 1	1.63	51.8	19.4964	99	Grade 1	Grade 1	Not Present	Not Present	Not Present	Not Present	55.1	99	Grade 1	Grade 1	Not Present	Not Present	Not Present	Grade 1	54.4	99
1930016T	R	R	R	R	R	S	S	37	Negative	Low	No	No	infiltrate at the left lung	0.4	10.3	Yes	Single	1000	None	Female	Yes	2016-10-01	Did not get better	Grade 2	Grade 1	Not Present	Not Present	Not Present	Grade 1	1.53	41.02	17.5232	99	Grade 1	Grade 1	Not Present	Not Present	Not Present	Not Present	41	95	Grade 1	Grade 1	Not Present	Not Present	Not Present	Grade 1	39.9	99
1930017T	R	R	R	R	R	S	S	23	Negative	Medium	Yes	Yes	cavity in the lower lobe of the right lung and infiltrates at the left lung	0.4	13	Yes	Single	0	Secondary	Female	Yes	2019-04-01	Did not get better	Not Present	Grade 1	Not Present	Not Present	Not Present	Not Present	1.5	41.36	18.3822	98	Not Present	Grade 1	Not Present	Not Present	Not Present	Not Present	42	98	Not Present	Grade 1	Not Present	Not Present	Not Present	Not Present	42.15	99
1930018T	R	S	R	R	S	S	S	61	Negative	Medium	Yes	Yes	cavity at the upper front and the right, infiltrate at both parahilar regions	1	15	Yes	Married	0	Primary	Female	Yes	2019-01-01	Got better	Grade 2	Grade 1	Not Present	Not Present	Not Present	Grade 1	1.55	55	22.8928	97	Not Present	Grade 1	Not Present	Not Present	Not Present	Grade 1	55.4	97	Not Present	Grade 1	Not Present	Not Present	Not Present	Grade 1	55.6	99
1930020T	R	R	R	R	S	R	S	31	Negative	High	Yes	Yes	infiltrates in both lungs, cavities in the right lung	0.6	11.2	Yes	Single	500	Secondary	Female	Yes	2019-01-01	Got worse	Grade 2	Grade 2	Not Present	Grade 1	Not Present	Grade 2	1.71	50.2	17.17	97	Not Present	Grade 1	Not Present	Not Present	Not Present	Not Present	50.3	97	Not Present	Grade 1	Not Present	Not Present	Not Present	Grade 1	52.2	99
1930021T	R	R	R	R	S	R	S	43	Negative	High	Yes	No	marked infiltrate at the left lung and infiltrates at right parahilar region	0.5	7.64	Yes	Married	100	Primary	Male	Yes	2018-2019	Got worse	Grade 3	Grade 2	Not Present	Not Present	Not Present	Grade 1	1.6	42.27	16.5117	95	Grade 1	Grade 1	Not Present	Not Present	Not Present	Not Present	42.3	97	Grade 1	Grade 2	Not Present	Not Present	Not Present	Grade 1	42.9	97
1930022T	R	R	R	S	S	S	S	42	Positive	Medium	Yes	Yes	multiple cavities at both lungs infiltrates bilaterally	0.4	10.3	Yes	Single	7500	None	Female	Yes	2018-01-01	Got better	Grade 1	Grade 1	Not Present	Not Present	Not Present	Not Present	1.54	40.4	17.0349	95	Grade 1	Grade 2	Not Present	Not Present	Not Present	Grade 1	43	95	Grade 1	Grade 1	Not Present	Grade 1	Not Present	Grade 1	42.27	98
1930024T	R	R	R	R	S	S	S	51	Negative	High	Yes	No	bilateral infiltrates	0.6	12.1	Yes	Partner	65	Primary	Female	Yes	2019-01-01	Got better	Not Present	Not Present	Not Present	Not Present	Not Present	Not Present	1.51	61.6	27.02	95	Not Present	Not Present	Not Present	Not Present	Not Present	Not Present	61.6	98	Not Present	Not Present	Not Present	Not Present	Not Present	Not Present	63.9	99
1930025T	R	S	R	R	R	S	S	33	Negative	Medium	Yes	Yes	bilateral infiltrates and cavities	0.6	9.86	No	Separated	0	Primary	Female	No			Grade 1	Grade 3	Not Present	Not Present	Not Present	Not Present	1.72	58.06	19.63	98	Not Present	Not Present	Not Present	Not Present	Not Present	Not Present	59.2	99	N/A	N/A	N/A	N/A	N/A	N/A	61.25
1930028T	R	R	S	S	S	S	S	25	Negative	High	No	No	marked infiltrates (non-homogenous) at the base of the left lung	0.9	7.72	Yes	Single	250	Secondary	Male	Yes	2019	Did not get better	Grade 3	Grade 3	Grade 1	Not Present	Not Present	Not Present		45.45		92	Grade 1	Grade 1	Not Present	Not Present	Not Present	Grade 1		99	Grade 2	Grade 1	Not Present	Not Present	Not Present	Grade 1		96
1930029T	R	R	R	R	R	R	S	54	Negative	Medium	No	Yes	Bullae and cavities at the left lung	0.6	9.13	Yes	Married	1500	Secondary	Male	Yes	2020-10-22	Did not get better	Grade 3	Grade 3	Grade 2	Not Present	Not Present	Not Present	1.58	47.3	18.95	96	Grade 1	Grade 2	Not Present	Not Present	Not Present	Not Present			Grade 1	Not Present	Not Present	Not Present	Not Present	Not Present	43.8	99
1930030T	R	S	R	R	S	S	S	53	Negative	High	No	No	infiltrate at left lung	0.7	10.4	No	Partner	0	None	Male	Yes	2012	Was told I was cured	Grade 1	Grade 1	Not Present	Not Present	Not Present	Grade 1		51.4		96	Grade 1	Grade 1	Not Present	Not Present	Not Present	Grade 1		99	Grade 1	Grade 1	Not Present	Not Present	Not Present	Not Present
1930031T	R	R	R	S	I	S	R	34	Negative	Medium	Yes	Yes	bronchiectasis and cavities at the upper one third of the left lung and bilateral infiltrates	0.7	12.9	Yes	Single	750	University	Male	Yes	2020	Was told I was cured	Grade 1	Grade 1		Not Present	Not Present	Grade 1	1.7	50.9	17.61	98
	R = resistant
	S = sensitive
	I = indeterminate
[truncated: 36 more columns]

## Sheet: ALL (DS + DR)
	Day 0 PATIENT CHARACTERISTICS (SCREENING)														Day 0 (PHYSICAL EXAM)												WEEK 2 (PHSYICAL EXAM)										MONTH 1 (PHSYICAL EXAM)										Month 2 (PHYSICAL EXAM)
PID	Age	HIV status	GeneXpert	Bi-lateral disease?	Cavities present?	Chest x-ray interpretation:	Creatinine Result	Hemoglobin Level	Past or current 1st-line TB treatment?	Marital status?	Daily income?	Highest education	Gender	Treated for tuberculosis before?	Dyspnea	Cough	Fever	Blood-tinged sputum	Frank hemoptysis	Pleuritic chest pain	Height	Weight	BMI	Pulse Oximetry	Sput quality	Sputum volume	Dyspnea	Cough	Fever	Blood-tinged sputum	Frank hemoptysis	Pleuritic chest pain	Weight	Pulse Oximetry	Sput quality	Sputum volume	Dyspnea	Cough	Fever	Blood-tinged sputum	Frank hemoptysis	Pleuritic chest pain	Weight	Pulse Oximetry	Sput quality	Sputum volume	Dyspnea	Cough	Fever
1830004T	24	Negative	High	Yes	Yes	Cavity middle left lung and infiltration middle right lung	0.6	10.2	No	Single	166	Secondary	Female	No	Not Present	Grade 1	Grade 1	Not Present	Not Present	Grade 1	1.68	62	21.97	99	1	45	Grade 1	Grade 1	Not Present	Not Present	Not Present	Grade 1	61	99	1	60
1830005T	43	Negative	Low	Yes	No	infiltration on both upper lungs	0.6	11.6	No	Married	300	None	Female	No	Not Present	Grade 1	Not Present	Not Present	Not Present	Not Present	1.53	36.9	15.76	99	2	20	Not Present	Grade 1	Not Present	Not Present	Not Present	Not Present	39	98	1	23
1830006T	31	Negative	Low	Yes	No	hilar adenopathy bilaterally, LUL infiltrates, infiltrates in all right lobes.	0.9	10.9	No	Single	0	Secondary	Male	No	Not Present	Grade 2	Not Present	Not Present	Not Present	Grade 1	1.75	58.5	19.1	99	2	27	Not Present	Grade 1	Not Present	Not Present	Not Present	Not Present	58	999	1	14
1830008T	27	Negative	Medium	No	No	infiltration upper left lung	1	11.3	No	Married	5000	Secondary	Male	No	Not Present	Grade 1	Grade 1	Not Present	Not Present	Grade 1	1.82	63	19.02	99	1	13	Not Present	Not Present	Not Present	Not Present	Not Present	Grade 1	61	97	1	7
1830010T	25	Negative	Medium	No	Yes	infiltration 2/3 inferior left + cavities middle left	0.6	10.7	No	Single	150	Secondary	Female	No	Not Present	Grade 1	Grade 1	Not Present	Not Present	Grade 1	1.55	38.5	16.02	98	2	100	Grade 1	Grade 1	Not Present	Not Present	Not Present	Grade 1	39	96	1	20
1830011T	25	Negative	Medium	No	No	infiltration upper right lung	0.6	11.6	No	Single	1500	Secondary	Male	No	Not Present	Grade 1	Not Present	Not Present	Not Present	Not Present	1.69	50	17.51	N/A	1	5	Not Present	Grade 1	Not Present	Not Present	Not Present	Not Present	50	999	1	13	Not Present	Not Present	Not Present	Not Present	Not Present	Not Present	52.5	97			Grade 1	Grade 2	Not Present
1830012T	32	Negative	High	Yes	Yes	Cavity upper right and infiltration on both left and right middle section	0.8	8.43	No	Partner	70	Primary	Male	No	Grade 1	Grade 1	Grade 1	Not Present	Not Present	Not Present	1.71	55	18.81	95	1	80	Grade 1	Grade 1	Grade 1	Not Present	Not Present	Not Present	54	999			Grade 1	Grade 1	Not Present	Not Present	Not Present	Not Present	50	96			Grade 1	Grade 1	Not Present
1830013T	50	Negative	High	No	Yes	cavity upper right lung	0.9	8.92	No	Partner	170	Secondary	Female	No	Grade 1	Grade 1	Grade 1	Not Present	Not Present	Not Present	1.56	36	14.79	95	2	17	Not Present	Grade 1	Not Present	Not Present	Not Present	Not Present	36	999			Grade 1	Grade 1	Not Present	Not Present	Not Present	Not Present	36	95			Grade 1	Grade 1	Not Present
1830015T	35	Negative	Low	Yes	Yes	cavern upper right and infiltrate 1/3 middle left	1	12.9	No	Single	0	Professional	Male	No	Not Present	Grade 1	Not Present	Not Present	Not Present	Not Present	1.73	57	19.05	99	2	37	Not Present	Grade 1	Not Present	Not Present	Not Present	Not Present	59	999	1	23	Not Present	Grade 1	Not Present	Not Present	Not Present	Grade 1	59.2	98	2	25	Not Present	Grade 1	Not Present
1830017T	52	Negative	High	No	Yes	cavity upper left lung within infiltration 2/3 in lower left	0.7	11.6	No	Single	333	Secondary	Male	No	Grade 1	Grade 1	Grade 1	Not Present	Not Present	Not Present	1.71	55	18.81	96	2	22	Not Present	Grade 1	Not Present	Not Present	Not Present	Grade 1	54	98	1	20	Not Present	Grade 1	Not Present	Not Present	Not Present	Not Present	55	98	1	10	Not Present	Not Present	Not Present
1830018T	33	Negative	Medium	No	No	infiltration lower right lung	0.5	8.84	No	Single	0	Primary	Male	No	Grade 1	Grade 1	Not Present	Not Present	Not Present	Not Present	1.8	50	15.43	90	2	50	Grade 1	Grade 1	Not Present	Not Present	Not Present	Not Present	50	96	1	85	Grade 1	Grade 1	Not Present	Not Present	Not Present	Grade 1	51	96	2	10	Grade 1	Grade 1	Not Present
1830019T	25	Negative	Medium	Yes	No	infiltration all over left lung and upper right lung	0.8	11.1	No	Single	1000	Primary	Male	No	Grade 1	Grade 1	Grade 1	Not Present	Not Present	Not Present	1.75	65	21.22	97	2	45	Grade 1	Grade 1	Not Present	Not Present	Not Present	Grade 1	65	97	1	17	Grade 1	Not Present	Not Present	Not Present	Not Present	Not Present	70.5	98	2	40	N/A	N/A	N/A
1830021T	53	Negative	High	No	Yes	cavity upper left and infiltration 2/3 inferior left	0.7	10.8	No	Single	3000	Primary	Female	No	Grade 1	Grade 1	Not Present	Not Present	Not Present	Not Present	1.6	43	16.8	96	1	70	Grade 1	Grade 1	Not Present	Not Present	Not Present	Grade 1	43	97	1	45	Grade 1	Grade 1	Not Present	Not Present	Not Present	Not Present	42.7	96	1	50	Grade 1	Grade 1	Not Present
1830022T	33	Negative	High	No	Yes	cavity upper right lung and infiltration same area	0.7	10.7	No	Partner	3000	Secondary	Male	No	Grade 1	Grade 1	Grade 1	Not Present	Not Present	Grade 1	1.78	57	17.99	97	2	60	Grade 1	Grade 1	Not Present	Not Present	Not Present	Grade 1	58	97	1	45	Grade 1	Grade 1	Not Present	Not Present	Not Present	Not Present	58	97	1	40	Grade 1	Grade 1	Not Present
1830023T	23	Negative	Medium	No	Yes	cavity upper right lung and	0.7	11.1	No	Single	500	Secondary	Male	No	Not Present	Grade 2	Not Present	Not Present	Not Present	Not Present	1.72	60	20.28	97	2	40	Not Present	Grade 1	Not Present	Not Present	Not Present	Not Present	60	98	1	7	Not Present	Grade 1	Not Present	Not Present	Not Present	Not Present	61.5	98			Not Present	Grade 1	Not Present
1830024T	33	Negative	Medium	No	No	infiltration over the entire right lung	0.6	9.33	No	Married	500	None	Female	No	Grade 1	Grade 1	Not Present	Not Present	Not Present	Grade 1	1.61	66	25.46	95	2	60	Not Present	Grade 1	Not Present	Not Present	Not Present	Not Present	64	98	1	70	Not Present	Grade 1	Not Present	Not Present	Not Present	Not Present	64.4				Grade 1	Grade 1	Not Present
1830028T	52	Negative	Medium	No	Yes	right lung upper large cavity	0.8	8.94	No	Single	0	Primary	Male	No	Grade 1	Grade 1	Not Present	Not Present	Not Present	Not Present	1.5	52	23.11	94	2	50	Grade 1	Grade 1	Not Present	Not Present	Not Present	Grade 1	55	95	1	65	Not Present	Grade 1	Not Present	Not Present	Not Present	Not Present	57				Grade 1	Grade 1	Not Present
1830030T	30	Negative	High	No	No	infiltrate lower lung level	0.5	11.2	No	Single	200	University	Female	No	Not Present	Grade 1	Not Present	Not Present	Not Present	Not Present	1.58	52.3	20.95	93	1	25	Not Present	Not Present	Not Present	Not Present	Not Present	Not Present	52	97				Not Present	Not Present	Not Present	Not Present	Not Present	53.5	97			Not Present	Not Present	Not Present
1830031T	31	Negative	Medium	No	No	infiltrate upper right lung	0.8	11.4	No	Single	0	Primary	Male	No	Grade 1	Grade 1	Not Present	Not Present	Not Present	Not Present	1.63	56	21.08	95	2	45	Not Present		Not Present	Not Present	Not Present	Not Present	56.5	97			Not Present	Not Present	Not Present	Not Present	Not Present	Not Present	60	97			Not Present	Grade 1	Not Present
1830033T	22	Negative	Low	No	No	right infiltrate sup lobe	0.6	10.3	No	Single	150	Secondary	Male	No	Not Present	Grade 1	Not Present	Not Present	Not Present	Not Present	1.83	59.5	17.77	97	2	10	Not Present	Grade 1	Not Present	Not Present	Not Present	Grade 1	62.5	99	1	45	Grade 1	Grade 1	Not Present	Not Present	Not Present	Grade 1	64	97	2	100	Grade 1	Not Present	Not Present
1830035T	29	Negative	Medium	No	No	upper lung infiltrate	0.6	11.2	No	Single	0	Secondary	Male	No	Grade 1	Grade 1	Grade 1	Not Present	Not Present	Not Present	1.67	49	17.57	98	2	70	Grade 1	Grade 1	Not Present	Not Present	Not Present	Grade 1	50.5	98	1	22	Not Present	Grade 1	Not Present	Not Present	Not Present	Not Present	52.2	95	1	35	Not Present	Grade 1	Not Present
1830036T	33	Negative	High	Yes	Yes	cavities right and left upper lung	0.8	13.4	No	Married	0	Secondary	Male	No	Grade 1	Grade 1	Grade 1	Not Present	Not Present	Not Present	1.56	50.5	20.75	98	1	17	Grade 1	Grade 1	Not Present	Not Present	Not Present	Not Present	52.4	97	1	7	Grade 1	Grade 1	Not Present	Grade 1	Not Present	Not Present	52.3	95	1	7	Not Present	Grade 1	Not Present
1830037T	28	Negative	High	No	No	left lung infiltrate	0.6	10.3	No	Partner	1000	Secondary	Male	No	Grade 1	Grade 1	Not Present	Not Present	Not Present	Grade 1	1.74	60	19.82	98	1	60	Grade 1	Grade 1	Not Present	Not Present	Not Present	Grade 1	60.4	98	1	40	Grade 1	Grade 1	Not Present	Not Present	Not Present	Grade 1	60.5				Grade 1	Grade 1	Not Present
1830038T	19	Negative	Low	No	No	infiltrate Ghon focus	0.5	12.4	No	Single	0	Secondary	Female	No	Grade 1	Grade 1	Not Present	Not Present	Not Present	Not Present	1.65	66	24.24	98	2	7	Grade 1	Grade 1	Not Present	Not Present	Not Present	Not Present	64.7	98	1	12	Grade 1	Not Present	Not Present	Not Present	Not Present	Not Present	64.4	98	2	20	Not Present	Not Present	Not Present
1830039T	25	Negative	Very Low	No	Yes	cavity and infiltrates upper right lung	0.7	10.7	No	Partner	0	Secondary	Female	No	Not Present	Grade 1	Not Present	Not Present	Not Present	Grade 1	1.54	45.3	19.1	98	2	12									1	20									3	10
1830040T	49	Positive	High	Yes	Yes	bilateral infiltration, cavity upper right	0.9	8.71	No	Single	500	None	Female	No	Grade 1	Grade 2	Not Present	Not Present	Not Present	Grade 1	1.6	54	21.09	97	2	70	Grade 1	Grade 1	Not Present	Not Present	Not Present	Grade 1	49.5	98	1	60	Not Present	Grade 1	Not Present	Not Present	Not Present	Not Present	50.5	98			Not Present	Grade 1	Not Present
1830041T	54	Negative	Medium	Yes	No	infiltration both upper lungs	0.7	11.7	No	Single	1000	Primary	Male	No	Grade 1	Grade 1	Not Present	Not Present	Not Present	Not Present	1.82	54	16.3	97	1	25	Grade 1	Grade 1	Not Present	Not Present	Not Present	Not Present	53.7	96	1	17	Not Present	Not Present	Not Present	Not Present	Not Present	Not Present	53.5	98			Not Present	Grade 1	Not Present
1830042T	34	Negative	High	No	No	condensation (specify) upper right lung	0.5	8.4	No	Partner	50	Primary	Female	No	Not Present	Grade 1	Not Present	Not Present	Not Present	Grade 1	1.5	38.4	17.07	98	2	20	Not Present	Grade 1	Not Present	Not Present	Not Present	Grade 1	39	98	1	7	Not Present	Grade 1	Not Present	Not Present	Not Present	Not Present	40	97			Not Present	Not Present	Not Present
1830043T	18	Negative	High	No	No	infiltration upper left lung	0.8	10.4	No	Single	0	Secondary	Male	No	Grade 1	Grade 1	Not Present	Not Present	Not Present	Not Present	1.79	52	16.23	93	2	25	Not Present	Grade 1	Not Present	Not Present	Not Present	Not Present	52	98			Grade 1	Grade 1	Not Present	Not Present	Not Present	Not Present	54	95			Grade 1	Grade 1	Not Present
1830044T	30	Negative	High	No	Yes	cavity right lung upper region	0.6	9.8	No	Married	150	None	Female	No	Not Present	Grade 1	Not Present	Not Present	Not Present	Not Present	1.54	54	22.77	96	2	75	Not Present	Grade 2	Not Present	Not Present	Not Present	Not Present	53.3	95			Not Present	Grade 1	Not Present	Not Present	Not Present	Not Present	55	98			Grade 1	Grade 1	Not Present
1830046T	45	Positive	Medium			left infiltrate 50%, right infiltrate 50%, nodule and adenopathy (hilar)	1.1	9.3	No	Partner	2000	Secondary	Male	No	Grade 2	Grade 2	Not Present	Not Present	Not Present	Not Present	1.74	55	18.17	96	2	60	Grade 1	Grade 1	Grade 1	Grade 1	Grade 1	Grade 1	54.5	98	1	25	Grade 1	Grade 2	Not Present	Not Present	Not Present	Not Present	53	96	2	12	Not Present	Grade 1	Not Present
1930001T	33	Positive	Medium	No	No	infiltrates in the upper third of the right lung	0.6	9.6	Yes	Single	1000	None	Male	Yes	Grade 2	Grade 1	Not Present	Not Present	Not Present	Grade 1	1.715	45.4	15.44	98	1	35	Grade 2	Grade 2		Not Present	Not Present	Not Present	48.86	98	2	55	Grade 2	Grade 1	Not Present	Not Present	Not Present	Grade 2	47.04	99			Grade 2	Grade 2	Not Present
1930002T	29	Positive	Low	Yes	Yes	infiltrates in both lungs, cavities at the right lung	0.7	11	Yes	Single	1250	Secondary	Male	Yes	Grade 2	Grade 1	Not Present	Not Present	Not Present	Not Present	1.66	40	14.52	99	2	15	Grade 1	Grade 1	Not Present	Not Present	Not Present	Not Present	40.45	999	2	25	Not Present	Grade 1	Not Present	Not Present	Not Present	Not Present		98			Grade 1	Grade 1	Not Present
1930003T	21	Negative	High	No	No	diffuse infiltrates at the left lung	0.4	9.13	No	Single	0	Secondary	Female	No	Grade 2	Grade 2	Grade 1	Not Present	Not Present	Grade 2	1.335	38.29	21.48	95	1	30	Grade 2	Grade 2	Grade 1	Not Present	Not Present	Grade 1	35.68	97	1	20	Grade 1	Grade 2	Not Present	Not Present	Not Present	Grade 1	34.77	99			Not Present	Grade 1	Not Present
1930004T	29	Positive	Medium	No	Yes	infiltrates and cavities upper half of the right lung	0.9	10.9	Yes	Partner	0	Secondary	Male	Yes	Not Present	Grade 1	Not Present	Not Present	Not Present	Not Present	1.65	50.6	18.59	99	2	19	Not Present	Grade 1	Not Present	Not Present	Not Present	Not Present	51.3	99	2	7	Not Present	Not Present	Not Present	Not Present	Not Present	Not Present	50.9	99			Not Present	Not Present	Not Present
1930006T	27	Negative	Medium	Yes	No	infiltrates at both lungs	0.7	10.1	Yes	Partner	2500	Secondary	Male	Yes	Grade 2	Grade 1	Not Present	Not Present	Not Present	Grade 2	1.78	56.59	17.86	99	1	5	Grade 2	Grade 1	Grade 1	Not Present	Not Present	Grade 2	55.9	98	1	8	Grade 1	Grade 1	Not Present	Not Present	Not Present	Grade 1	55.4	99			Not Present	Grade 1	Not Present
1930007T	28	Negative	High	Yes	No	infiltrates in 1/3 upper of both lungs	0.7	12.3	Yes	Single	0	Professional	Male	Yes	Grade 2	Grade 2	Not Present	Not Present	Not Present	Not Present	1.68	47.27	16.75	97	2	100	Grade 1	Grade 1	Not Present	Not Present	Not Present	Not Present	47.7	97	1	50	Not Present	Grade 1	Not Present	Grade 2	Grade 2	Not Present	41.36	98			Not Present	Grade 1	Not Present
1930009T	37	Negative	Medium	No	No	infiltrates at the 2/3 upper left lung	1.1	11.5	Yes	Single	125	Primary	Male	Yes	Grade 1	Grade 1	Not Present	Not Present	Not Present	Grade 1	1.8	65.45	20.2006	97	1	25	Not Present	Not Present	Not Present	Not Present	Not Present	Not Present	66.8	99	1	32	Grade 2	Not Present	Not Present	Not Present	Not Present	Not Present	67.84	97			Not Present	Not Present	Not Present
1930011T	48	Negative	Medium	Yes	No	infiltrates in both lungs	0.7	10.3	No	Partner	500	Primary	Male	No	Grade 2	Grade 2	Grade 1	Grade 1	Not Present	Grade 1	1.7	49.54	17.14	98	2	80	Not Present	Grade 1	Not Present	Not Present	Not Present	Not Present	51.5	99	2	35	Grade 1	Grade 1	Not Present	Grade 1	Not Present	Grade 1	53.7	99			Not Present	Not Present	Not Present
1930012T	26	Negative	High	Yes	No	infiltrates at the right lung few infiltrates at the left lung	0.6	11.4	No	Partner	50	Primary	Female	No	Grade 2	Grade 1	Not Present	Not Present	Not Present	Not Present	1.56	56.36	23.16	99	2	55	Grade 1	Grade 1		Not Present	Not Present	Grade 1	58.4	99	2	40	Not Present	Grade 1	Not Present	Not Present	Not Present	Not Present	56.5	99			Not Present	Not Present	Not Present
1930014T	28	Negative	High	Yes	Yes	cavities in both upper lungs also infiltrates in both lungs	0.7	11.2	Yes	Partner	500	Secondary	Male	Yes	Grade 2	Grade 1	Grade 1	Not Present	Not Present	Grade 1	1.7	44.4	15.36	97	2	80	Grade 1	Grade 1	Not Present	Not Present	Not Present	Grade 1	45.22	99	1	45	Grade 1	Grade 1	Not Present	Not Present	Not Present	Grade 1	44.4	98			Grade 1	Grade 1	Not Present
1930015T	23	Negative	High	No	No	infiltrate at left lung	0.5	10.6	Yes	Single	250	Primary	Female	Yes	Grade 1	Grade 1	Not Present	Not Present	Not Present	Grade 1	1.63	51.8	19.4964	99	3	65	Grade 1	Grade 1	Not Present	Not Present	Not Present	Not Present	55.1	99			Grade 1	Grade 1	Not Present	Not Present	Not Present	Grade 1	54.4	99			Not Present	Grade 1	Not Present
1930016T	37	Negative	Low	No	No	infiltrate at the left lung	0.4	10.3	Yes	Single	1000	None	Female	Yes	Grade 2	Grade 1	Not Present	Not Present	Not Present	Grade 1	1.53	41.02	17.5232	99	2	40	Grade 1	Grade 1	Not Present	Not Present	Not Present	Not Present	41	95	2	20	Grade 1	Grade 1	Not Present	Not Present	Not Present	Grade 1	39.9	99			Not Present	Grade 1	Not Present
1930017T	23	Negative	Medium	Yes	Yes	cavity in the lower lobe of the right lung and infiltrates at the left lung	0.4	13	Yes	Single	0	Secondary	Female	Yes	Not Present	Grade 1	Not Present	Not Present	Not Present	Not Present	1.5	41.36	18.3822	98	1	6	Not Present	Grade 1	Not Present	Not Present	Not Present	Not Present	42	98	1	5	Not Present	Grade 1	Not Present	Not Present	Not Present	Not Present	42.15	99			Not Present	Not Present	Not Present
1930018T	61	Negative	Medium	Yes	Yes	cavity at the upper front and the right, infiltrate at both parahilar regions	1	15	Yes	Married	0	Primary	Female	Yes	Grade 2	Grade 1	Not Present	Not Present	Not Present	Grade 1	1.55	55	22.8928	97	1	50	Not Present	Grade 1	Not Present	Not Present	Not Present	Grade 1	55.4	97	2	45	Not Present	Grade 1	Not Present	Not Present	Not Present	Grade 1	55.6	99			Not Present	Grade 1	Not Present
1930020T	31	Negative	High	Yes	Yes	infiltrates in both lungs, cavities in the right lung	0.6	11.2	Yes	Single	500	Secondary	Female	Yes	Grade 2	Grade 2	Not Present	Grade 1	Not Present	Grade 2	1.71	50.2	17.17	97	1	17	Not Present	Grade 1	Not Present	Not Present	Not Present	Not Present	50.3	97	1	6	Not Present	Grade 1	Not Present	Not Present	Not Present	Grade 1	52.2	99			Grade 1	Grade 1	Not Present
1930021T	43	Negative	High	Yes	No	marked infiltrate at the left lung and infiltrates at right parahilar region	0.5	7.64	Yes	Married	100	Primary	Male	Yes	Grade 3	Grade 2	Not Present	Not Present	Not Present	Grade 1	1.6	42.27	16.5117	95	1	70	Grade 1	Grade 1	Not Present	Not Present	Not Present	Not Present	42.3	97	1	47	Grade 1	Grade 2	Not Present	Not Present	Not Present	Grade 1	42.9	97			Grade 1	Grade 1	Not Present
1930022T	42	Positive	Medium	Yes	Yes	multiple cavities at both lungs infiltrates bilaterally	0.4	10.3	Yes	Single	7500	None	Female	Yes	Grade 1	Grade 1	Not Present	Not Present	Not Present	Not Present	1.54	40.4	17.0349	95	1	45	Grade 1	Grade 2	Not Present	Not Present	Not Present	Grade 1	43	95	1	10	Grade 1	Grade 1	Not Present	Grade 1	Not Present	Grade 1	42.27	98			Grade 1	Grade 1	Not Present
1930024T	51	Negative	High	Yes	No	bilateral infiltrates	0.6	12.1	Yes	Partner	65	Primary	Female	Yes	Not Present	Not Present	Not Present	Not Present	Not Present	Not Present	1.51	61.6	27.02	95	1	20	Not Present	Not Present	Not Present	Not Present	Not Present	Not Present	61.6	98	2	30	Not Present	Not Present	Not Present	Not Present	Not Present	Not Present	63.9	99	1	15	N/A	N/A	N/A
1930025T	33	Negative	Medium	Yes	Yes	bilateral infiltrates and cavities	0.6	9.86	No	Separated	0	Primary	Female	No	Grade 1	Grade 3	Not Present	Not Present	Not Present	Not Present	1.72	58.06	19.63	98	2	7	Not Present	Not Present	Not Present	Not Present	Not Present	Not Present	59.2	99	2	7							61.25		2	5	N/A	N/A	N/A
1930028T	25	Negative	High	No	No	marked infiltrates (non-homogenous) at the base of the left lung	0.9	7.72	Yes	Single	250	Secondary	Male	Yes	Grade 3	Grade 3	Grade 1	Not Present	Not Present	Not Present		45.45		92	1	20	Grade 1	Grade 1	Not Present	Not Present	Not Present	Grade 1		99	1	5.5	Grade 2	Grade 1	Not Present	Not Present	Not Present	Grade 1		96	1	5	Not Present	Not Present	Not Present
1930029T	54	Negative	Medium	No	Yes	Bullae and cavities at the left lung	0.6	9.13	Yes	Married	1500	Secondary	Male	Yes	Grade 3	Grade 3	Grade 2	Not Present	Not Present	Not Present	1.58	47.3	18.95	96	1	15	Grade 1	Grade 2	Not Present	Not Present	Not Present	Not Present			1	30	Grade 1	Not Present	Not Present	Not Present	Not Present	Not Present	43.8	99	2	7	Not Present	Not Present	Not Present
1930030T	53	Negative	High	No	No	infiltrate at left lung	0.7	10.4	No	Partner	0	None	Male	Yes	Grade 1	Grade 1	Not Present	Not Present	Not Present	Grade 1		51.4		96	1	12.5	Grade 1	Grade 1	Not Present	Not Present	Not Present	Grade 1		99	2	12	Grade 1	Grade 1	Not Present	Not Present	Not Present	Not Present			2	15
1930031T	34	Negative	Medium	Yes	Yes	bronchiectasis and cavities at the upper one third of the left lung and bilateral infiltrates	0.7	12.9	Yes	Single	750	University	Male	Yes	Grade 1	Grade 1		Not Present	Not Present	Grade 1	1.7	50.9	17.61	98	2	37									1	11									2	20	Grade 1	Grade 1	Not Present
[truncated: 40 more columns]
